# Supplementary material for: A Smartphone-Based sEMG Signal Analysis System for Human Action Recognition
Source: Biosensors (Basel). 2023 Aug 11;13(8):805. doi: 10.3390/bios13080805 (PMC10452551; doi:10.3390/bios13080805)
Supplement: Supplementary file 1 [file biosensors-13-00805-s001.zip]

Archive with 1 entries (1 files):
- biosensors-2477323-supplementary.pdf
